# Supplementary material for: Screening Tools Used by Clinical Pharmacists to Identify Elderly Patients at Risk of Drug-Related Problems on Hospital Admission: A Systematic Review
Source: Pharmacy (Basel). 2020 Apr 10;8(2):64. doi: 10.3390/pharmacy8020064 (PMC7355869; doi:10.3390/pharmacy8020064)
Supplement: Supplementary file 1 [file pharmacy-08-00064-s001.zip]

Archive with 3 entries (3 files):
- Supplementary files/File S1.docx
- Supplementary files/File S2.docx
- Supplementary files/Table S1.xlsx
