# Supplementary material for: Screening Tools Used by Clinical Pharmacists to Identify Elderly Patients at Risk of Drug-Related Problems on Hospital Admission: A Systematic Review
Source: Pharmacy (Basel). 2020 Apr 10;8(2):64. doi: 10.3390/pharmacy8020064 (PMC7355869; doi:10.3390/pharmacy8020064)
Supplement: Supplementary file 1 [file pharmacy-08-00064-s001.zip › Supplementary files/Table S1.xlsx]

## Sheet: S! Table Detailed analysis
Paper No	Lead author	Tool	Source of data	Participants	Study dates	Outcome(s)	Was outcome assessed "blinded", i.e. without knowledge of candidate predictors?	Candidate predictors from the risk tools	Sample size	Handling of Missing data	Model development	Model performance	Model evaluation	Results	Interpretation & discussion	Risk factors or variables included in final model	Events per variable (EPV) >10 (Yes, No, N/A, Unclear/Not reported)	validation study sufficiently powered (>100 events for same) (Yes, No, N/A, Unclear, Not reported)
1	Tangiisuran B. (et al.)	Risk Model for Predicting Adverse Drug Reactions in Older People during Hospital Stay: Brighton Adverse Drug Reactions Risk (BADRI) Model	A population of older people from a UK teaching hospital was used in the Development of the Model/Risk Factors. The final ADR risk model was then validated in a European population (European dataset). European dataset venues: Catholic University of Sacred Heart, Rome, Italy; Gent University Hospital, Ghent, Belgium; Erasmus University Medical Center, Rotterdam, The Netherlands and BSUH (Brighton,…	Population of older people from a UK teaching hospital; All patients aged 65/+ years that were admitted to one of 4 wards (2 elderly care and 2 stroke) at Brighton and Sussex University Hospitals NHS Trust (BSUHT) during the study period were systematically enrolled into the study. The European set: comprised of a cohort of in-hospital older adults admitted to four Geriatric or Internal Medicine …	Development phase: two 3-month study periods (January to March in 2007 and 2008) September 2008 to February 2009); European set: Patients admitted to these centres between September 2008 and December 2008 were enrolled and followed up until discharge or death	Incidence of ADR; utilised the Edwards and Aronson definition of an ADR for the purposes of the study	Not reported/unclear	8/+ drugs, hyperlipidaemia, raised white cell count, use of anti-diabetic agents, length of stay 12/+ days. In the derivation group (Brighton dataset), in the Brighton dataset: the following information was recorded: basic demographic data (age, gender, and ethnic origin); admission diagnosis and details of the presenting complaint; details of previous admissions; length of stay; information on s…	Development phase: n = 690; European set n = 483	Patients whose medical notes were not available for further investigation were excluded	The process of developing the risk prediction model consisted of 2 stages. The first stage involved application of univariate analysis to generate a framework of variables, or predictors, for developing an ADR. Those variables which were found to be statistically significant (p,0.05) were taken forward to the next stage of multivariate analysis. In addition, variables that were identified in othe…	The overall fit of the BADRI risk prediction model to the Brighton dataset was assessed using the Hosmer-Lemeshow test, and effect size measured using the Nagelkerke R2. The cut-off BADRI score was determined by first calculating sensitivity (proportion of true positives) and specificity (proportion of true negatives) of the model for the range of risk scores (0–5) and then calculating Youden’s I…	External and internal validation, in 4 centres in Europe (including the hospital where development undertaken); AUROC for validation set comparable as to developmental set suggesting that the model is useful in predicting ADR in populations other than the developmental one (i.e. generalisability).	Development set: 86 pts with definite, probable or possible ADRs (95 ADRs) from n=690 (12.5% of patients); validation set 57 out of 483 pts (11.8%) with definite, probable or possible ADRs.	The BADRI score was found to have acceptable goodness of fit and good discrimination performance when applied to both Brighton and European datasets. Comparable to GerontoNet discrimination (not directly compared in this study…) with superior sensitivity of the BADRI model noted during development phase but lower specificity than GerontoNet score.	5 variables in final model: presence of hyperlipidaemia, no. of medications taken (8/+), length of stay (12/+ days), use of any anti-diabetic agents, high WCC on admission,	No	No
2	Onder G. et al.	GerontoNet ADR Risk Score	GIFA database used. Data from the Gruppo Italiano di Farmacoepidemiologia nell’Anziano (Italian Group of Pharmacoepidemiology in the Elderly) = group of investigators who operate in community and university-based hospitals throughout Italy. Validation = external: 4 geriatric and internal medicine wards participating in the validation study (Catholic University of the Sacred Heart, Rome, Italy; Gh…	n=5936, validation study n=483pts in 4 university hospitals in Europe (validation study); aged 65/+years	GIFA database: The study periods were May 1 to June 30, 1988, and September 1 to December 31, 1988; May 15 to June 15, 1991; and May 1 to June 30 and September 1 to October 31 in 1993, 1995, 1997, and 1998. Validation study: Patients who were admitted to participating wards between September 2008 and December 2008 were enrolled and followedupuntildischarge	Incidence of ADR; ADRs defined as "any noxious, unintended, and undesired effect of a drug, excluding therapeutic failures, intentional and accidental poisoning, and drug abuse", causality assessed based on the scores of the Naranjo algorithm	Not reported/unclear	Variable - as part of GIFA database, data recorded included sociodemographic characteristics, indicators of physical function and cognitive status, clinical diagnoses at admission and at discharge, GFR (based on MDRD) medications taken during hospital stay, and medications prescribed at discharge, history of ADRs	n=5936, validation study n=483pts in 4 university hospitals in Europe (validation study); incidence ADR from GIFA dataset = 383 (6.5%); validation study: of 483 pts, 56 (11.6%) experienced an ADR	Not mentioned	Baseline characteristics of study participants, according to presence of ADRs, were compared using a Chi squared test. Variables associated with an ADR at P<0.10 in the univariate analyses were entered into a stepwise logistic regression model. The stepwise procedure added and retainedi ndependent variables to the model if they were significant at P .10. Variables retained in the final model were…	The area under the receiver operator characteristic curve, which assesses the ability of the risk score to predict ADRs, was 0.71; in validation study area under the receiver operator characteristic curve in this sample was 0.70	in validation study area under the receiver operator characteristic curve in this sample was 0.70	Risk factors were weighted based on their OR (ranges) to give a final cumulative score	Authors conclude that the score is "a practical and simple method of identifying patients who are at an increased risk of an ADR. This approach may be useful in clinical practice as a tool to identify patients at risk and in research to target a population that can benefit from interventions aimed to reduce drug-related illness"	Variables (6) included in the GerontoNet score include: 4/+ co-morbid conditions, heart failure, liver disease, number of drugs (3 bands/categories of same), previous ADR and renal failure. The editors commented that the most reliable predictor of ADR was number of medicines with "the use of 8 or more drugs (odds ratio, 4.07). This group could pretty much be counted on (87.5%) to have an ADR. The…	Yes	No
3	Trivalle C. et al	Geriatric score	IMEPAG study	16 geriatric rehab centres in the greater Paris area of France; pts were indiviuals aged 65/+yrs consecutively recruited	a four week period, unclear dates	Any occurrence of an ADE. Standardised checklist for ADE	Not reported/unclear	Numerous but unclear if all listed in paper; relate to patient demographics, drug class, number of medications taken, comorbid conditions,	n=576; 223 ADEs identified in 576 patients; 152 ADEs included in the final analysis (;54 pts in the intervention group were excluded and 17 pts not present during all the four weeks so excluded	Not reported	Chi-squared analysis conducted to detect association between variables and occurrence of ADE. Separate multivariable models were constructed using any occurrence of an ADE as the outcome with stepwise logistic regression. Significant variables were included to compute the ADE risk score; p<0.05 used for significance. Correlations between potential risk factors were assessed and highly correlated …	Receiver Operator Characteristic (ROC) curves were constructed and areas under the curves calculated to evaluate the predictive value of the model.	The score was validated using bootstrapping resampling technique.	Risk factors were weighted proportionally to their regression coefficient. Area under the ROC curve = 0.70. The final score ranged from 0-34; ADE risk of 12% for a score of =/< 6, 28% for score of 7-12, 35% for score 13-18, and 52% or a score >18	Recent proposal of the GerontoNet ADR risk score (score is between 0-10); the AUROC for both scores is the same in their respective studies. It would be interesting to compare these models and scores in a prospective study.	3: No. of medications taken (if =/> 7), presence of antipsychotic treatment and recent anticoagulant	Unclear	Not reported
4	O'Connor M.N. et al	GerontoNet ADR Risk Score	Prospective study	Patients aged 65/+ yrs, consecutive ED admissions; one University hospital in Ireland; inclusions and exclusions re ward type stated	July - October 2010	ADR - WHO definition; ADRs identified by PI who also recorded pt details; outcomes were not assessed blinded	Not reported/unclear	6 predictors as per GerontoNet ADR Risk Score; variables collected at admission (day 0), day 5 & day 10 of admission and Risk Score calculated at these times	n=513 patients; 178 ADRs identified in 135 patients	Unsure - not reported	Multivariate logistic regression; Mann-Whitney U test: variables identified as significantly associated with ADR on univariate analysis (from p values) were entered into multiple logistic regression model.	Discrimination: ROCs: using calculated AUC values Day 0, 0.62; D5, 0.51 and D10, 0.55 = poor reliability to predict ADRs	This was a separate external validation study	ROCs: using calculated AUC values Day 0 0.62, D5, 0.51 and D10, 0.55 = poor reliability to predict ADRs. OR for variables presented with 95% CI; weighting of variables kept at OR value; subgroup: older (>85yr) with renal impairment and Inappropriate Prescribing wer nine times more likely to have an ADR	Poor reliability of GerontoNet ADR risk score	6 variables in score: at least 4 co-morbidities, >5 medications, renal failure, heart failure, liver disease and previous ADR. Variables that increased ADR risk include: renal failue, increasing no. of medications, inappropriate medications and age +/>75yrs	N/A	Yes
5	Alasaad A. (et al.)	The 80+ score; a tool for prediction of risk of rehospitalisation and mortality in the hospitalised elderly	Patient data were used from a prospective randomised controlled trial investigating the effects of a comprehensive clinical pharmacist intervention.	Patients aged 80 years and older who were admitted to two acute internal medicine wards at Uppsala University hospital.	Patients were recruited consecutively between October 1, 2005, and June 30, 2006, and were randomized to control (n = 201) and intervention (n = 199) groups (Arch Intern Med 2009;169:894–900)	Primary outcome (time to) revisits to hospital and mortality for older patients (during the 12 months following discharge from the hospital	Not reported/unclear	Candidate variables were selected based on a combination of clinical judgement and statistical properties of the variables. Clinical and drug variables were included. Seventy-ﬁve variables were entered into the backward stepwise Cox regression. This procedure resulted in seven statistically signiﬁcant variables, or risk factors, each having an individual association with the outcome variable	n = 400, 199 to the intervention group, 201 to the control group in the full study; for this analysis, n = 368 for this study/analysis (32 excluded, details given).	unclear	Seventy-ﬁve variables were entered into the backward stepwise Cox regression. This procedure resulted in seven statistically signiﬁcant variables, or risk factors, each having an individual association with the outcome variable. reference values (W and Wref) and regression units of each category of each risk factor variable—data that were used for development of point score	The goodness-of-ﬁt of the 80+ score was assessed by the Grønnesby-Borgan test30 and calibration was assessed by plotting predicted risk versus observed risk. The discriminatory ability of the 80+ score was assessed using C-statistics. C-statistics, which can range from 0.5 (no discrimination) to 1 (perfect discrimination), provides the probability of the model giving a higher predicted risk to th…	Bootstrapping; the reasearchers internally validated the score using an enhanced bootstrap with 1000 iterations, in order to quantify and account for the extent of overoptimism in the prediction model	The C-statistics were 0.71 (80+), 0.57 (STOPP), 0.54 (START) and 0.63 (MAI).	The researchers concluded that, as C-statistics suggest, the 80+ score outperforms scores for inappropriate medication use in risk-prediction ability and can ultimately aid in clinical decision-making for improving outcomes in elderly patients	eGFR, social support (e.g. living at home, nursing home), presence of pulmonary disease, presence of malignant disease, prescription of drug for peptic ulcer or GERD/GORD, prescription of opioid drug, prescription of non-TCA-antidepressant drug (last one associated with reduced risk of the outcome)	No	Not reported
6	Suggett E.	Model & risk score for patients as the potential recipients of a pharmacist intervention	Retrospective comparative study of characteristics of patients who had an intervention with those who did not	All patients who had one or more pharmacist interventions between 01/04/2013 and 31/03/2015 on wards visited by a pharmacist (excluding CCU)	All patients who had one or more pharmacist interventions between 01/04/2013 and 31/03/2015 on wards visited by a pharmacist (excluding CCU)	To validate the developed risk score against retrospective data; outcome of study was if patient received a Pharmacist Intervention(s) during admission	Not reported/unclear	23 potential risk factors identified; 4 excluded as did not add significantly to the predictive accuracy of the model; final: 19 risk factors. Univariate analysis was conducted:	n=58,918 admissions overall; 75% in modelling phase, 25% in validation (exact numbers for each part not stated)	uncertain	Univariate analysis was conducted: The areas under the ROC curves (AUROCs) were then calculated, as well as the standard errors (SEs), and associated p-values. Multivariable analysis was performed using the “Time to Event” methodology. Prior to performing the multivariate analysis, Spearman’s correlation coefficients were calculated between the factors, in order to determine any pairs that were s…	Main data, AUROC = 0.607 and for validation set, AUROC = 0.616.	Main data, AUROC = 0.607 and for INTERNAL validation set, AUROC = 0.616.	These values of approx 0.6 indicate that (1) the performance of the risk score was significantly better than would be expected by chance but (2) the degree of predictive accuracy was low.	The risk score may be used as a useful guide to determine which patients are at highest risk of pharmacist intervention within their first 7 days of hospital stay/admission	Final: 19 risk factors; age, gender, allergies, comorbidities, liver disease, GFR, INR recorded (Y/N), Blister packs, No. of regular prescriptions, thrombolytics/anticoagulant use, CNS agents, opiate use, chemotherapy/immunosuppressants, IV antimicrobials, patient refused, out of stock, warfarin prescribed (Y/N)	Unclear	Unclear
7	Hohl C.M. et al (2017)	Adverse Drug Event Screening Program & ADE Clinical Decision Rule	Pragmatic prospective controlled quality improvement evaluation study that used administrative databases for outcomes ascertainment; patients in three centres: one tertiary care (Vancouver General Hospital) and two urban community hospitals (Lions Gate and Richmond General Hospitals),	Consecutive high-risk patients (as identified by nurses using the Clinical Decision Rule) aged 19 years or older presenting to the ED when a medication review pharmacist was on duty, were eligible for enrolment. Exclusions: excluded patients requiring immediate resuscitation according to the Canadian Triage Acuity Score (CTAS), a five-level scale that allows triage nurses to prioritize patient ca…	12 months at each site; implemented between Sept 2011 & Feb 2012	The primary outcome was the number of days spent in-hospital during the 30-day follow-up period, as contained in the Discharge Abstract Database; secondary outcomes included Emergency department revisits within 7 days, no. of hospital admissions (%), length of stay, unplanned readmissions, mortality	Yes	CDR contained 3 rules (not tested in this study, simply utilised) namely: (1) have you taken any medications in the past 2 weeks, (2) do you have any pre-existing medical problems, OR have you taken antibiotics in the last 7 days and (3) are you 80/+ years OR have you stopped, changed or started any medications in the last 28 days. Answers determine if low or high risk	10,807 high-risk patients, 6,416 received early pharmacist-led medication review and 4,391 usual care	Excluded pts unable to link to administrative records; 16 patients with missing data on socioeconomic status were excluded from the propensity score modelling	N/A - not discussed	N/A - not evaluated	N/A - not evaluated	The authors concluded that Early pharmacist-led medication review (of high risk patients, as determined by use of the CDR) was associated with reduced hospital-bed utilization compared to usual care among high-risk patients under 80 years of age, but not among those who were older	As results; using CDR to identify and prioritise high risk patients for pharmacist medication review resulted in reduced hospital-bed utilisation compared to standard care for those patients aged under 80yrs (not those who were older)	(1) have you taken any medications in the past 2 weeks, (2) do you have any pre-existing medical problems, OR have you taken antibiotics in the last 7 days and (3) are you 80/+ years OR have you stopped, changed or started any medications in the last 28 days. Answers determine if low or high risk	N/A	Yes
8	Hohl C.M. et al (2012)	2 Clinical Decision Rules (CDRs): 7 factors in 1st CDR, 4 in 2nd CDR	Prospective observational cohort study carried out in two Canadian tertiary care hospitals	Participants were adults presenting to the ED having ingested at least one prescription or over-the-counter medication within 2 weeks	Patients presenting to the EDs of the two participating hospitals between July 2008 and January 2009	The primary outcome was an ADE that required a change in medical therapy, diagnostic testing, consultation, or hospital admission; the secondary outcome was an adverse drug reaction, was ‘‘a response to a drug that is noxious and unintended, and occurs at doses normally used in man for the prophylaxis, diagnosis, or therapy of disease."	Yes	The following variables were associated with ADEs and were used to derive two CDRs: 1) presence of comorbid conditions, 2) antibiotic use within 7 days, 3) medication changes within 28 days, 4) age ‡80 years, 5) arrival by ambulance, 6) triage acuity, 7) recent hospital admission, 8) renal failure, and 9) use of three or more prescription medications. All determined from a comprehensive list of p…	n = 1,591 patients, 131 (8.2%, 95% conﬁdence interval [CI] = 7.0% to 9.7%) were diagnosed with the primary outcome	Patients for whom data were missing were excluded from the analysis to derive the prediction rules	Univariate odds ratios (OR), chi-square tests, or Fisher’s exact tests for categorical variables and Student’s t-tests for continuous variables to determine the strength of association between the potential predictor variables and the outcomes to identify the best potential predictor variables. Recursive partitioning analysis conducted to derive the prediction rule	The more sensitive rule had a sensitivity of 96.7% (95% CI = 91.8% to 98.6%) and required 40.8% (95% CI = 37.7% to 42.9%) of patients to have medication review. The more speciﬁc rule had a sensitivity 90.8% (95% CI = 81.4% to 95.7%) and required 28.3% of patients to proceed to medication review	Further validation needed	The more sensitive rule had a sensitivity of 96.7% (95% CI = 91.8% to 98.6%) and required 40.8% (95% CI = 37.7% to 42.9%) of patients to have medication review. The more speciﬁc rule had a sensitivity 90.8% (95% CI = 81.4% to 95.7%) and required 28.3% of patients to proceed to medication review	CDRs may enable systematic screening of ED patients and flagging high-risk patients for medication review	7 factors in ADE CDR: Does the patient have: >1 comorbid condition, OR has he or she been on antibiotics in the past 7 days?, Has the patient experienced: a change in medication in the past 28 days, arrived by ambulance & triaged CTAS 1-3, been admitted to hospital in the past month, history of renal failure or creatinine > 150, or taking > 3 prescription medications?; 4 factors in Adverse Drug R…	Unclear	N/A
9	Bonnerup D.K. et al.	MERIS algorithm: "‘Medication Risk Score"	Interventional pilot study	1 setting: Acute Admissions Unit at Aarhus University Hospital, Denmark.	From January 2013 to March 2013	Rate of prescribing errors; records and results reviewed retrospectively after patient discharge: a clinical pharmacologist or a clinical pharmacist identiﬁed all DRPs for the entire hospitalisation. Secondly, two clinical pharmacologists ndependently assessed whether the DRPs were prescribing errors according to the following deﬁnition: ‘‘A prescribing error is an error in the ordering process c…	Yes	As per Saedder ref: MERIS consists of drug- and patient related variables i.e. drug toxicity and potential for drug– drug interactions, the number of drugs and the patients’ renal function. Each variable provides different scores based on patient characteristics. Finally, the scores are weighted and summarised to a ﬁnal score. Patients are categorised as low-risk patients if the score is <14 and …	n=103	Not stated	N/A - developed in Saedder reference	N/A	External validation	155 DRPs were recorded for 72 patients, of which 88 were classiﬁed as prescribing errors corresponding to a prevalence of 10.4 % (88 errors in 848 prescriptions). Using the MERIS algorithm, 38 pts (36.9 %) had a risk score that categorised them as high-risk patients. Most of the prescribing errors were found in the high-risk patients (62/88). Twenty-two patients who were categorised as low-risk p…	Using the MERIS algorithm stratified "most" of the patients who experienced prescribing errors in the high risk group; 22 patients who were categorised as low-risk experienced (26) P.E.s.	Final MERIS score factors included: reduced renal function, no. of drugs, no. of drugs low risk of harm, medium risk of harm or high risk of harm, low/medium risk of drug interactions, high risk of drug interactions	N/A	Unclear
10	Kaufmann C. et al	The Drug-Associated Risk Tool (DART) is a patient self-assessment risk screening tool to screen for hospitalised patients at risk from DRPs	Prospective validation study; two mid-sized hospitals	Patients in orthopaedic, geriatric and internal medicine wards in the two hospitals included; patients aged 18/+yrs	Unclear	Comparison of participants answers with objective patient data from medical records and laboratory data	Not reported/unclear	27 risk factors for the development of DRPs identified in a previous study by Kaufmann et al formed the basis of the DART questions.	n = 195, 164 in initial study and 31 in a DART v2	Missing data were excluded from analysis	27 RFs previously identified by an earlier study formed the basis of the DART questions.	The revised DART (V.2.0) reached an average specificity of 88% (range 27–100) and an average sensitivity of 67% (range 21–100).	After a first validation in 164 patients, the researchers identified statements with a low sensitivity and revised the wording of the questions related to heart insufficiency, renal impairment or liver impairment. The revised DART (V.2.0) was validated in just 31 patients	The revised DART (V.2.0) reached an average specificity of 88% (range 27–100) and an average sensitivity of 67% (range 21–100).	DART showed good acceptability and feasibility and satisfactory reliability of patient's answers	27 risk factors relating to polymorbidity, specific co-morbidities e.g. dementia, renal/liver/visual impairment, polypharmacy, specific high risk medications e.g. insulin, digoxin, NSAIDs, previous ADR, language barriers	N/A	N/A
11	Falconer N. et al. (2014)	ART: Assessment of Risk Tool	Patients in one New Zealand hospital	One New Zealand hospital	Implemented in October 2011	Unclear; outcome related to number of patients reviewed and number of Medication Errors prevented not MEs per admission	Not reported/unclear	38 flags including demographic, number of medications, readmissions, chronic disease status, specific types of medicines; data computer extracted; timing of measurement of risk factors unclear	During an 8mth period, 765 "high risk patients" were prioritised for discharge services and 526 medication errors were prevented including 174 errors that would have caused moderate to major patient harm; increase in number of patients getting medication reconciliation from 280 to 500 per month	Not reported	Consensus opinion of Pharmacists in developing model	Not reported/conducted	Not tested - tool developed via consensus and utilised	Developed via consensus; no details of evaluation	Authors claim that they have shown use of their prioritisation tool is feasible and can improve workflow and potentially patient outcomes	38 flags including demographic, number of medications, readmissions, chronic disease status, specific types of medicines; data computer extracted; timing of measurement of risk factors unclear	N/A	N/A
12	Falconer N. et al. (2017)	Validation only of ART (Assessment of Risk Tool)	Prospective observational study	All admitted inpatients consecutively admitted to cardiology and one general medical team on week days; one hospital	09-11/2012; 01-02/2013	Two Primary outcomes defined as (1) med reconciliation discrepancies and (2) prescribing errors on med. chart review. Outcomes assessed by study pharmacists and independent Senior Clinical Pharmacist. Patients reviewed daily and followed to discharge	Yes	25 Risk Factors looked at; predictors assessed blinded for outcome	n=235 patients, 247 admissions	Not stated	Validation of model: Simple logistic regression and binary logistic regression and multiple logistic regression. Method for selection of predictors for inclusion in multivariable modelling: multiple logistic regression conducted; AUROC and Akaike Information Criterion selected and backwards elimination	Discrimination: AUROC = 0.72 showing moderate discrimination; calibration methods not measured	This study was a separate validation (development described elsewhere) but same setting	AUROC = 0.72 showing moderate discrimination; calibration methods not measured. 2 flags significantly associated with risk identified, namely >8 admission meds, and readmission within 30 days	Concluded model was useful; compared to study re predictors of preventable ADEs	25 risk factors from original set of 38 flags from earlier study. 2 flags significantly associated with risk identified, namely >8 admission meds, and readmission within 30 days	N/A	Yes
13	McAuliffe L. et al	MEDCOINS	Retrospective cohort study	Consecutive adult pts admitted to all services of a large academic medical center who had an initial encounter with Transitions of Care Pharmacist. Included but not exclusive to elderly pts (aged 18-96yr). Patients received in-patient care; pts excluded if died within 30days of discharge	4 December 2013 - 30 September 2015	2 mutually exclusive outcomes; 1: potentially avoidable readmission within 30days; 2: survival with no readmission within 30 days. Readmissions reviewed by year 2 post-grad Pharmacy Resident. Follow-up: 30days from discharge	Not reported/unclear	12 variables as per Table 2 including demographics, health insurance status, medication on discharge, number of chronic conditions. Variables chosen a priori based on published literature. Unclear timing of when predictors measured.	n=690 patients; excluding patients who died within 30 days of hospital discharge	Not reported; if important predictors missing patient was excluded	Logistic regression used; modelling assumptions not reported. Univariable (analysis) logistic regression conducted and if statistically significant (at level of p<0.2) variable was included in final multivariable regression model. The results of final multivariable regression model used to develop a prediction score using a regression coefficient-based scoring method.	Hosmer-Lemeshow test (goodness of fit) - calibration and compared observed number of readmission with predicted number of readmissions within 10 deciles of predicted risk. HL test showed non-significant p-value suggesting model is a good fit	Used Crossed Validation on entire study cohort, repeated 10 times	MEDCOINS score = Weighted scored based on Odds Ratio in final multivariable model	Model showed fair discriminatory ability and good calibration	Three factors predictive of readmission risk were identified; these variables-medication count, comorbidity count, and health insurance status at discharge-form the 3-predictor MEDCOINS score	Unclear	N/A
14	McElnay J.C. et al	An ADE score	Prospective observational study	Unscheduled pts in one hospital (N. Ireland) admitted to medical, surgical and general wards; elderly pts aged 65+ years; consecutive admissions	Not stated	ADE = combination of WHO ADR definition plus ineffective treatment and toxic effects; ADE score using Naranjo algorithm. Timing of outcome measures not clear.	Not reported/unclear	Numerous, approx. 50 predictors. Not all predictors defined nor method for measurement. Chi squared analysis, Fishers exact test to Identify parameters	n=929	not reported	Logistic regression conducted. Each variable entered as an independent variable for logistic regression analysis. Stepwise backward elimination procedure. Modelling assumptions defined; method for selecting predictors for inclusion in multivariable model included	Validation: specificity = 69.0%; sensitivity = 40.5%; overall accuracy = 63%	Internal validation - split model; n=204 for validation	Logistic regression model, Chi squared probability variable coefficient, OR and 95% CI quoted for each variable. specificity = 69.0%; sensitivity = 40.5%; overall accuracy = 63%	Sensitivity of just 40.5% so not good predictor of ADEs. But authors comment that variables should be considered by GP or Pharmacy setting. No comparisons with other scores etc made but may not have been other similar models at time of publication	7 factors identified from Univariate Analysis. Prescribed digoxin [odds ratio (OR) = 1.99], prescribed antidepressants (OR = 5.79), and gastrointestinal disorders (nausea, vomiting, diarrhoea) [OR = 2.16], chronic obstructive airways disease (OR = 2.41) and angina (OR = 0.17), abnormal potassium level (OR = 2.57) and patient belief that their medication was in some way responsible for their hospi…	Unclear	Unclear
15	Urbina O. et al.	DRP Risk Score: A score to identify hospitalized patients at risk of drug-related problems	Prospective observational study	Patients admitted to a tertiary university hospital (Barcelona, Spain); adults (aged 18/+yrs) & patients directly admitted to the critical care unit or areas where there was no Computerised Physician Order Entry System (CPOE) e.g. admissions to the emergency department without hospital admission or admissions to the emergency department observation unit or resuscitation unit were also excluded be…	Data from patients admitted to a tertiary university hospital between January and August 2009 were used to design the risk score (training set) and from Sept 2009 to December 2009 for the validation set	Rate of Drug Related Problems (DRPs). DRPs were detected through a pharmacy warning system integrated in the computerized medical history	Not reported/unclear	14 characteristics/variables (from a list of demographic and clinical characteristics) were included in final model; prescription of a higher number of drugs, higher comorbidity, advanced age, certain groups of the Anatomical Therapeutic Chemical classiﬁcation system, and some major diagnostic categories were associated with risk of DRP	n=8713 admissions (development), corresponding to 7202pts in development of score; for validation phase: n=4058 admissions corresponding to 3598 patients	unclear	Bivariate analysis of the demographic and clinical characteristics of hospitalized patients with at least one DRP compared with those with no DRP was conducted. Multivariate logistic regression analysis was conducted	A bivariate analysis of the data was performed to conﬁrm or disconﬁrm the association between the presence of at least one DRP during admission with respect to each of the variables analysed. For categorical variables, the chi-square test or Fisher’s exact test was used, when appropriate. For quantitative variables, Student’s T test for independent variables or the non-parametric Mann–Whitney U t…	Internal validation; n = 4058 patients corresponding to 40527 prescriptions, at least one DRP was detected in 1421 (3.50%) prescriptions). The area under the curve of the ROC curve was 0.776 (95%CI [0.759, 0.792]) in the validation set cohort	The ﬁnal model contained the odds ratios (OR) and 95% CI of the variables that remained after the multivariate analysis, to determine the points associated with that variable.	This was the ﬁrst (/one of the first) study that designed and validated a predictive score to detect DRP in hospitalized adults	14 characteristics/variables (from a list of demographic and clinical characteristics) were included in final model; Prescription of a higher number of drugs, higher comorbidity, advanced age, certain groups of the Anatomical Therapeutic Chemical classiﬁcation system, and some major diagnostic categories were associated with risk of DRP	Yes	Yes
16	Hickson R.P. et al.	Pharmaceutical assessment screening tool (PAST) to assign all inpatients a patient acuity level (PAL)	a quasi-experimental service evaluation study was conducted 6 months after introduction of the tool in a 900-bed teaching hospital in England	n = 35. Patients were selected via random clusters: wards with adult patients were selected at random followed by random patient selection within these wards. ICU patients excluded from study. Data were collected for 35 patients from seven different wards.	July 2014, 6 months after implementation of the PAST.	Comparison of documented and expected PAL to determine if PAL assigned adhering to the PAST	Yes	variables included: specific organ dysfunction, drugs requiring TDM, number of drugs requiring TDM, specific "other" high-risk medication, number of high-risk medications, ICU step-down, infectious diseases consultation, CF, organ transplant recipient, home IV therapy, out-of-hospital respiratory service, HIV positive, high cost medication	n = 35	Not mentioned	The PAST was developed by consensus methodology to prioritise departmental workﬂow for clinical pharmacists	Not assessed	Not assessed, just adherence to same by Clinical Pharmacists	Only 57% of the patients (i.e. 20/35) had documented PALs that matched the expected PALs suggesting poor adherence to the PAST	The tool was only correctly used in approx half of patients	High-risk medications and kidney dysfunction were the most common factors that inﬂuenced PAST scoring	N/A	N/A
17	Saedder E.A. et al.	MERIS algorithm: "‘Medication Risk Score"	Three retrospective (one recent) patient populations and one prospective pilot population were used for modelling	Denmark; in two retrospective studies pts aged 65/~+ or 70/+; recent study aged 18/+ and in prospective study same	Three retrospective patient populations and one prospective population; study dates unclear	Incidence of medication errors (MEs) per patient	Yes	Agreed via Delphi process following literature searches. Final variables included: The final variables were divided into drug-related risk factors consisting of individual drugs with a high risk of harming a patient, and the patient-related risk factors. The drug-related risk factors included six lists of drugs with three levels of harm and three levels of drug–drug interactions that are presente…	n = 249 for retrospective, and n = 53 for prospective population	Not mentioned. Assumptions: used theoretical weighting	Delphi consensus following 2 literature searches to construct algorithm. Algorithm modelled in two historic populations and then recent study, and prospective study.	ROC curves used to test model performance. In the prospective population, the risk score showed an area under the ROC curve of 0.76. The final risk score was found to be quite robust as it showed an area under the ROC curve of 0.87 in a recent patient population, 0.74 in a population of internal medicine and 0.66 in an orthopaedic population.	Prospective validation study conducted, also in Denmark (same/similar setting)	MERIS score was able to detect patients and divide them according to low and high risk of ME's; 59 pts in retrospective study populations had ME's (i.e. 59/249 = 24%) and in prospective population, 33 out of 53 pts, 62%. Area under the ROC curves ranged from 0.66-0.87 in the different populations included	MERIS score was able to detect patients and divide them according to low and high risk of ME's	Final MERIS score factors included: reduced renal function, no. of drugs, no. of drugs low risk of harm, medium risk of harm or high risk of harm, low/medium risk of drug interactions, high risk of drug interactions	Unclear	No
18	Petrovic M. et al.	GerontoNet ADR Risk Score	CRIME cohort which was prospective observational study	Consecutive recruitment; including criteria: age 65/+yrs and willingness to participate. Study conducted in Italy, 7 centres	June 2010 - May 2011	Outcome: 1sr (or only) ADR; ADRs defined by WHO & evaluated for causality by Naranjo algorithm. Outcome(s) measured within 24hrs and daily till discharge or transfer to another ward.	Not reported/unclear	6 variables - demographics, disease, patient history, laboratory results, polypharmacy.	n=1075; 87 ADRs in 70 patients observed.	Only patients with complete data were included in study (1075 out of 1123)	Not developed in this current study; developed and described elsewhere. Current study designed to validate model.	ROC analyses conducted; AUC =0.64 probably or definitely related to drug use and AUC=0.69 to detect type A ADRs. Sensitivity and specificity calculated	External validation	ROC analyses conducted; AUC =0.64 probably or definitely related to drug use and AUC=0.69 to detect type A ADRs. Testing score model. Subgroup analyses conducted in specific subpopulations. Discussions re use of score in previous studies.	Discussions re use of score in previous studies. Comparison with previous research on model and subpopulations, particularly good diagnostic accuracy to predict type A ADRs in patients with low BMI and MMSE score >24/30.	6 variables - demographics, disease, patient history, laboratory results, polypharmacy.	N/A	Unclear
19	O'Mahony D. et al.	ADRROP prediction scale	Registry data	4 separate study databases of older people, setting one large academic teaching hospital (Ireland)	2008 - 2012	Outcomes: WHO defined ADRs; WHO-UMC criteria of causality; detailed definition of non-trivial ADRs.; incidence of ADR	Not reported/unclear	Possible risk factors were selected on basis of available study data and published reports	n=2217 patients; 467 ADRs (21% incidence of ADRs); n=1687 for derivation of tool; n=530 for prospective validation of tool	Not reported	Logistic regression used to model tool. Multivariate logistic regression analysis of the derivation cohort patients used to determine those risk factors that were significantly associated with ADRs. Backwards likelihood ratios stepwise regression used during multivariable modelling.	Beta-coefficients of variables calculated and converted to scores. Discriminiation efficacy - via AUC analysis	Separate validation cohort (internal)	Beta-coefficients calculated, rounded and converted into scores. AUC derivation cohort = 0.623, validation cohort = 0.592	Neither the ADRROP nor GerontoNet ADR risk scale predicted ADRs to a high level. ADRROP was compared with GerontoNet ADR Risk Scale which was applied to all patients in combined derivation & validation cohort; GerontoNet ADR Risk Scale AUC = 0.566 on that population	8 variables: potential independent ADR risk predictive variables were found to be: age>70yrs, female gender, renal function impairment, ADL impairment, multi-morbidity, liver disease, 1/+ STOPP medications and 1/+ fall in the previous year.	Unclear	Unclear
